# Supplementary material for: Morphological and molecular characterization of the human breast epithelial cell line M13SV1 and its tumorigenic derivatives M13SV1-R2-2 and M13SV1-R2-N1
Source: Cancer Cell Int. 2015 Nov 25;15:110. doi: 10.1186/s12935-015-0262-5 (PMC4660649; doi:10.1186/s12935-015-0262-5)
Supplement: Supplementary file 1 — 10.1186/s12935-015-0262-5 Gene expression analysis—list of deregulated genes R2-2 vs. M13SV1 (fold change > 1.5; p < 0.001). [file 12935_2015_262_MOESM1_ESM.xls]

## Sheet: Sheet0
R2-2 vs. M13SV1; significantly deregulated genes (fold change > 1.5, p < 0.001)
Fold Change	p-value	ID	Symbol	Entrez Gene Name	Location	Type(s)
1,940	2,35E-04	TC04000351.hg.1	ADGRL3	adhesion G protein-coupled receptor L3	Plasma Membrane	G-protein coupled receptor
-1,680	8,00E-06	TC20000487.hg.1	ADRM1	adhesion regulating molecule 1	Plasma Membrane	other
2,240	7,80E-05	TC0X001286.hg.1	AMOT	angiomotin	Plasma Membrane	other
1,540	4,50E-05	TC22001425.hg.1	APOBEC3B	apolipoprotein B mRNA editing enzyme, catalytic polypeptide-like 3B	Cytoplasm	enzyme
-6,110	5,30E-05	TC04002952.hg.1	AREG	amphiregulin	Extracellular Space	growth factor
-1,580	3,50E-05	TC20000511.hg.1	ARFGAP1	ADP-ribosylation factor GTPase activating protein 1	Cytoplasm	transporter
1,720	5,37E-04	TC0X001429.hg.1	ATP11C	ATPase, class VI, type 11C	Plasma Membrane	transporter
-1,990	7,80E-05	TC20001753.hg.1	ATP5E	ATP synthase, H+ transporting, mitochondrial F1 complex, epsilon subunit	Cytoplasm	other
1,660	1,51E-04	TC21000185.hg.1	BACE2	beta-site APP-cleaving enzyme 2	Cytoplasm	peptidase
-3,040	5,54E-08	TC0X000750.hg.1	BGN	biglycan	Extracellular Space	other
-1,590	8,15E-04	TC15001767.hg.1	BNC1	basonuclin 1	Nucleus	transcription regulator
1,620	7,00E-05	TC01001591.hg.1	C1orf21	chromosome 1 open reading frame 21	Other	other
-1,520	1,86E-07	TC05001912.hg.1	C5orf46	chromosome 5 open reading frame 46	Cytoplasm	other
1,510	8,00E-05	TC08001253.hg.1	CA8	carbonic anhydrase VIII	Cytoplasm	enzyme
1,640	2,50E-05	TC17000790.hg.1	CACNG4	calcium channel, voltage-dependent, gamma subunit 4	Plasma Membrane	ion channel
1,540	2,87E-04	TC17000383.hg.1	CCL2	chemokine (C-C motif) ligand 2	Extracellular Space	cytokine
-1,650	2,38E-04	TC05001570.hg.1	CCNH	cyclin H	Nucleus	transcription regulator
5,450	1,00E-06	TC18000433.hg.1	CDH2	cadherin 2, type 1, N-cadherin (neuronal)	Plasma Membrane	other
3,580	3,10E-05	TC02000996.hg.1	CERS6	ceramide synthase 6	Nucleus	transcription regulator
1,520	6,10E-05	TC07001506.hg.1	CLDN3	claudin 3	Plasma Membrane	transmembrane receptor
-2,450	8,00E-06	TC0X000097.hg.1	CNKSR2	connector enhancer of kinase suppressor of Ras 2	Plasma Membrane	other
-2,420	5,30E-05	TC03000502.hg.1	COL8A1	collagen, type VIII, alpha 1	Extracellular Space	other
-1,690	6,70E-05	TC07000810.hg.1	CPA4	carboxypeptidase A4	Extracellular Space	peptidase
-2,580	6,30E-05	TC08000498.hg.1	CRISPLD1	cysteine-rich secretory protein LCCL domain containing 1	Cytoplasm	other
-1,570	3,28E-04	TC10001173.hg.1	CUL2	cullin 2	Nucleus	enzyme
-1,500	2,99E-04	TC10000350.hg.1	DKK1	dickkopf WNT signaling pathway inhibitor 1	Extracellular Space	growth factor
-1,690	1,98E-04	TC18000127.hg.1	DSG3	desmoglein 3	Plasma Membrane	other
-1,950	6,00E-05	TC08000669.hg.1	EBAG9	estrogen receptor binding site associated, antigen, 9	Cytoplasm	other
-3,180	3,60E-05	TC05001558.hg.1	EDIL3	EGF-like repeats and discoidin I-like domains 3	Extracellular Space	other
-1,550	6,60E-04	TC20001032.hg.1	EEF1A2	eukaryotic translation elongation factor 1 alpha 2	Cytoplasm	translation regulator
-1,780	3,00E-06	TC08001524.hg.1	EIF3E	eukaryotic translation initiation factor 3, subunit E	Cytoplasm	other
1,910	5,43E-04	TC06001902.hg.1	ELOVL4	ELOVL fatty acid elongase 4	Cytoplasm	enzyme
2,020	1,58E-04	TC05001331.hg.1	EMB	embigin	Plasma Membrane	other
-2,200	1,00E-06	TC08000663.hg.1	EMC2	ER membrane protein complex subunit 2	Nucleus	other
1,570	7,70E-05	TC16000857.hg.1	EMP2	epithelial membrane protein 2	Plasma Membrane	other
2,070	4,12E-04	TC06000985.hg.1	ENPP1	ectonucleotide pyrophosphatase/phosphodiesterase 1	Plasma Membrane	enzyme
-2,070	2,00E-06	TC08000667.hg.1	ENY2	enhancer of yellow 2 homolog (Drosophila)	Nucleus	transcription regulator
-2,140	5,85E-04	TC04000414.hg.1	EREG	epiregulin	Extracellular Space	growth factor
3,130	1,22E-04	TC06000999.hg.1	EYA4	EYA transcriptional coactivator and phosphatase 4	Cytoplasm	phosphatase
-2,280	6,11E-04	TC01002886.hg.1	F3	coagulation factor III (thromboplastin, tissue factor)	Plasma Membrane	transmembrane receptor
3,760	3,70E-05	TC02001101.hg.1	FAM171B	family with sequence similarity 171, member B	Other	other
-1,640	1,72E-04	TC20000473.hg.1	FAM217B	family with sequence similarity 217, member B	Other	other
-3,140	1,40E-05	TC15001335.hg.1	FBN1	fibrillin 1	Extracellular Space	other
-1,500	7,19E-04	TC19000356.hg.1	GDF15	growth differentiation factor 15	Extracellular Space	growth factor
-1,920	7,18E-07	TC20000501.hg.1	GID8	GID complex subunit 8	Nucleus	other
2,910	6,20E-05	TC06000945.hg.1	GJA1	gap junction protein, alpha 1, 43kDa	Plasma Membrane	transporter
-1,740	3,72E-04	TC12000642.hg.1	GLIPR1	GLI pathogenesis-related 1	Extracellular Space	other
1,610	5,51E-04	TC06000110.hg.1	GMPR	guanosine monophosphate reductase	Cytoplasm	enzyme
-1,530	2,70E-05	TC15002756.hg.1	GOLGA8A/GOLGA8B	golgin A8 family, member A	Cytoplasm	other
-2,840	3,10E-05	TC15000226.hg.1	GREM1	gremlin 1, DAN family BMP antagonist	Extracellular Space	other
1,590	2,60E-05	TC04000788.hg.1	GUCY1B3	guanylate cyclase 1, soluble, beta 3	Cytoplasm	enzyme
-1,770	4,01E-04	TC08001567.hg.1	HAS2	hyaluronan synthase 2	Plasma Membrane	enzyme
2,160	1,10E-05	TC04002945.hg.1	HSD17B11	hydroxysteroid (17-beta) dehydrogenase 11	Cytoplasm	enzyme
-2,000	2,09E-04	TC01001040.hg.1	HSD3B1	hydroxy-delta-5-steroid dehydrogenase, 3 beta- and steroid delta-isomerase 1	Cytoplasm	enzyme
-1,540	4,40E-05	TC19000174.hg.1	ICAM1	intercellular adhesion molecule 1	Plasma Membrane	transmembrane receptor
1,840	2,30E-05	TC01001348.hg.1	IFI16	interferon, gamma-inducible protein 16	Nucleus	transcription regulator
-2,280	2,87E-04	TC07001318.hg.1	INHBA	inhibin, beta A	Extracellular Space	growth factor
1,640	9,87E-04	TC02000762.hg.1	INHBB	inhibin, beta B	Extracellular Space	growth factor
-1,550	2,00E-05	TC17001508.hg.1	KRT13	keratin 13, type I	Cytoplasm	other
-1,510	8,90E-05	TC18000103.hg.1	LAMA3	laminin, alpha 3	Extracellular Space	other
-1,650	5,00E-05	TC18000175.hg.1	LIPG	lipase, endothelial	Extracellular Space	enzyme
-1,660	2,00E-05	TC15000670.hg.1	LOXL1	lysyl oxidase-like 1	Extracellular Space	enzyme
-1,620	7,80E-05	TC08000149.hg.1	LPL	lipoprotein lipase	Cytoplasm	enzyme
1,610	5,69E-04	TC0X001291.hg.1	LRCH2	leucine-rich repeats and calponin homology (CH) domain containing 2	Other	other
2,050	9,99E-07	TC06002062.hg.1	MAN1A1	mannosidase, alpha, class 1A, member 1	Cytoplasm	enzyme
1,670	3,52E-04	TC17000807.hg.1	MAP2K6	mitogen-activated protein kinase kinase 6	Cytoplasm	kinase
1,550	1,41E-04	TC04001667.hg.1	MAP9	microtubule-associated protein 9	Other	other
2,010	2,41E-04	TC03000846.hg.1	MME	membrane metallo-endopeptidase	Plasma Membrane	peptidase
-1,560	4,08E-04	TC20000497.hg.1	MRGBP	MRG/MORF4L binding protein	Nucleus	other
-1,910	1,70E-05	TC16002035.hg.1	MT1A	metallothionein 1A	Cytoplasm	other
1,780	3,05E-04	TC21000060.hg.1	NCAM2	neural cell adhesion molecule 2	Plasma Membrane	other
-1,880	7,00E-06	TC20000467.hg.1	NELFCD	negative elongation factor complex member C/D	Nucleus	other
1,610	9,10E-05	TC14000211.hg.1	NPAS3	neuronal PAS domain protein 3	Nucleus	other
-1,710	7,80E-05	TC10001166.hg.1	NRP1	neuropilin 1	Plasma Membrane	transmembrane receptor
-1,730	1,52E-04	TC06000779.hg.1	NT5E	5'-nucleotidase, ecto (CD73)	Plasma Membrane	phosphatase
-2,570	3,00E-06	TC08001528.hg.1	NUDCD1	NudC domain containing 1	Nucleus	other
-1,720	3,00E-06	TC20000486.hg.1	OSBPL2	oxysterol binding protein-like 2	Cytoplasm	other
-2,000	3,20E-05	TC08000660.hg.1	OXR1	oxidation resistance 1	Cytoplasm	enzyme
1,940	5,07E-04	TC07001618.hg.1	PDK4	pyruvate dehydrogenase kinase, isozyme 4	Cytoplasm	kinase
1,520	1,58E-04	TC19001397.hg.1	PEPD	peptidase D	Cytoplasm	peptidase
-1,770	2,27E-04	TC11001893.hg.1	PLA2G16	phospholipase A2, group XVI	Nucleus	enzyme
1,570	1,88E-04	TC01001607.hg.1	PLA2G4A	phospholipase A2, group IVA (cytosolic, calcium-dependent)	Cytoplasm	enzyme
1,550	5,19E-04	TC12001269.hg.1	PLBD1	phospholipase B domain containing 1	Extracellular Space	other
-3,210	1,20E-05	TC20000076.hg.1	PLCB4	phospholipase C, beta 4	Cytoplasm	enzyme
-1,600	1,40E-05	TC20000980.hg.1	PMEPA1	prostate transmembrane protein, androgen induced 1	Plasma Membrane	other
-1,590	5,72E-04	TC10000874.hg.1	PPAPDC1A	phosphatidic acid phosphatase type 2 domain containing 1A	Plasma Membrane	phosphatase
1,670	5,04E-04	TC04002940.hg.1	PROM1	prominin 1	Plasma Membrane	other
-1,890	7,00E-06	TC20000531.hg.1	PRPF6	pre-mRNA processing factor 6	Nucleus	transcription regulator
-1,890	6,76E-04	TC10001110.hg.1	PRTFDC1	phosphoribosyl transferase domain containing 1	Cytoplasm	enzyme
-1,620	4,98E-04	TC09000614.hg.1	PTGS1	prostaglandin-endoperoxide synthase 1 (prostaglandin G/H synthase and cyclooxygenase)	Cytoplasm	enzyme
1,500	9,80E-05	TC18000035.hg.1	PTPRM	protein tyrosine phosphatase, receptor type, M	Plasma Membrane	phosphatase
-2,020	1,47E-04	TC20000457.hg.1	RAB22A	RAB22A, member RAS oncogene family	Cytoplasm	enzyme
-1,500	2,22E-04	TC01001624.hg.1	RGS2	regulator of G-protein signaling 2	Nucleus	other
1,510	6,10E-05	TC04001338.hg.1	SCD5	stearoyl-CoA desaturase 5	Cytoplasm	enzyme
-1,740	2,80E-05	TC07001570.hg.1	SEMA3D	sema domain, immunoglobulin domain (Ig), short basic domain, secreted, (semaphorin) 3D	Extracellular Space	other
-2,120	9,00E-06	TC08001166.hg.1	SFRP1	secreted frizzled-related protein 1	Plasma Membrane	transmembrane receptor
1,830	2,30E-05	TC16000169.hg.1	SHISA9	shisa family member 9	Plasma Membrane	other
-1,600	4,00E-06	TC20000494.hg.1	SLCO4A1	solute carrier organic anion transporter family, member 4A1	Plasma Membrane	transporter
4,710	2,01E-04	TC05001641.hg.1	SLCO4C1	solute carrier organic anion transporter family, member 4C1	Plasma Membrane	transporter
-1,690	4,24E-04	TC04000158.hg.1	SLIT2	slit homolog 2 (Drosophila)	Extracellular Space	other
2,710	5,10E-05	TC13000314.hg.1	SLITRK5	SLIT and NTRK-like family, member 5	Other	other
-1,770	5,30E-05	TC20001754.hg.1	SLMO2	slowmo homolog 2 (Drosophila)	Cytoplasm	other
1,540	9,51E-04	TC09000013.hg.1	SMARCA2	SWI/SNF related, matrix associated, actin dependent regulator of chromatin, subfamily a, member 2	Nucleus	transcription regulator
-6,070	7,00E-06	TC10000415.hg.1	SRGN	serglycin	Cytoplasm	other
1,540	7,33E-04	TC0X000249.hg.1	SSX1	synovial sarcoma, X breakpoint 1	Nucleus	transcription regulator
-1,630	1,01E-04	TC05002075.hg.1	STC2	stanniocalcin 2	Extracellular Space	other
-2,980	4,50E-05	TC0X000628.hg.1	STK26	serine/threonine protein kinase 26	Nucleus	kinase
-2,260	2,16E-04	TC20001733.hg.1	STX16	syntaxin 16	Cytoplasm	transporter
1,540	2,50E-05	TC14000983.hg.1	STXBP6	syntaxin binding protein 6 (amisyn)	Cytoplasm	other
-2,470	1,00E-05	TC20000999.hg.1	SYCP2	synaptonemal complex protein 2	Nucleus	other
1,700	1,80E-05	TC09000428.hg.1	SYK	spleen tyrosine kinase	Cytoplasm	kinase
-1,510	2,63E-04	TC20001020.hg.1	TCFL5	transcription factor-like 5 (basic helix-loop-helix)	Nucleus	transcription regulator
-1,590	3,13E-04	TC20000833.hg.1	TGM2	transglutaminase 2	Cytoplasm	enzyme
1,660	1,20E-04	TC09000359.hg.1	TLE4	transducin-like enhancer of split 4	Nucleus	transcription regulator
2,010	6,03E-04	TC12000158.hg.1	TMEM52B	transmembrane protein 52B	Cytoplasm	other
-2,040	9,00E-06	TC20000526.hg.1	TPD52L2	tumor protein D52-like 2	Cytoplasm	other
1,500	5,18E-04	TC07001804.hg.1	TSPAN12	tetraspanin 12	Plasma Membrane	other
-1,580	2,00E-06	TC20000458.hg.1	VAPB	VAMP (vesicle-associated membrane protein)-associated protein B and C	Plasma Membrane	other
-2,050	1,00E-06	TC20001026.hg.1	YTHDF1	YTH N(6)-methyladenosine RNA binding protein 1	Other	other
1,900	6,80E-05	TC02002579.hg.1	ZNF385B	zinc finger protein 385B	Nucleus	other
1,670	5,67E-04	TC05001731.hg.1	ZNF608	zinc finger protein 608	Other	other
-1,900	1,00E-06	TC02001095.hg.1	ZNF804A	zinc finger protein 804A	Other	other
