# Supplementary material for: Morphological and molecular characterization of the human breast epithelial cell line M13SV1 and its tumorigenic derivatives M13SV1-R2-2 and M13SV1-R2-N1
Source: Cancer Cell Int. 2015 Nov 25;15:110. doi: 10.1186/s12935-015-0262-5 (PMC4660649; doi:10.1186/s12935-015-0262-5)
Supplement: Supplementary file 2 — 10.1186/s12935-015-0262-5 Gene expression analysis—list of deregulated genes R2-N1 vs. M13SV1 (fold change > 1.5; p < 0.001). [file 12935_2015_262_MOESM2_ESM.xls]

## Sheet: Sheet0
R2-N1 vs. M13SV1; significantly deregulated genes (fold change > 1.5; p < 0.001)
Fold Change	p-value	ID	Symbol	Entrez Gene Name	Location	Type(s)
1,540	6,33E-04	TC17001406.hg.1	ACACA	acetyl-CoA carboxylase alpha	Cytoplasm	enzyme
1,520	5,67E-04	TC05001986.hg.1	ADAM19	ADAM metallopeptidase domain 19	Plasma Membrane	peptidase
1,590	5,50E-05	TC05001243.hg.1	ADAMTS12	ADAM metallopeptidase with thrombospondin type 1 motif, 12	Extracellular Space	peptidase
-1,790	3,80E-05	TC02001965.hg.1	ADD2	adducin 2 (beta)	Cytoplasm	other
1,560	7,80E-05	TC04000351.hg.1	ADGRL3	adhesion G protein-coupled receptor L3	Plasma Membrane	G-protein coupled receptor
2,020	1,90E-05	TC06001275.hg.1	ADTRP	androgen-dependent TFPI-regulating protein	Plasma Membrane	other
1,960	1,83E-04	TC06001100.hg.1	AKAP12	A kinase (PRKA) anchor protein 12	Cytoplasm	transporter
1,510	5,90E-05	TC05001742.hg.1	ALDH7A1	aldehyde dehydrogenase 7 family, member A1	Cytoplasm	enzyme
-1,910	1,49E-04	TC0X001286.hg.1	AMOT	angiomotin	Plasma Membrane	other
-1,630	8,60E-05	TC08001521.hg.1	ANGPT1	angiopoietin 1	Extracellular Space	growth factor
1,510	1,95E-04	TC0X000829.hg.1	ANOS1	anosmin 1	Extracellular Space	other
1,980	5,07E-04	TC04001328.hg.1	ANTXR2	anthrax toxin receptor 2	Plasma Membrane	transmembrane receptor
3,490	6,20E-05	TC05001947.hg.1	ANXA6	annexin A6	Plasma Membrane	ion channel
-2,530	2,00E-06	TC10002963.hg.1	ANXA8/ANXA8L1	annexin A8-like 1	Plasma Membrane	other
1,560	5,90E-05	TC17001760.hg.1	AP1S2	adaptor-related protein complex 1, sigma 2 subunit	Cytoplasm	transporter
1,570	8,80E-04	TC20000382.hg.1	ARFGEF2	ADP-ribosylation factor guanine nucleotide-exchange factor 2 (brefeldin A-inhibited)	Cytoplasm	other
1,520	6,78E-04	TC01001688.hg.1	ATP2B4	ATPase, Ca++ transporting, plasma membrane 4	Plasma Membrane	transporter
-1,570	5,68E-07	TC20001753.hg.1	ATP5E	ATP synthase, H+ transporting, mitochondrial F1 complex, epsilon subunit	Cytoplasm	other
4,510	4,71E-04	TC03001970.hg.1	BCHE	butyrylcholinesterase	Plasma Membrane	enzyme
1,500	5,06E-04	TC14000141.hg.1	C14orf119	chromosome 14 open reading frame 119	Other	other
-1,550	2,40E-04	TC01003771.hg.1	C1orf116	chromosome 1 open reading frame 116	Cytoplasm	other
-2,350	3,10E-05	TC05001912.hg.1	C5orf46	chromosome 5 open reading frame 46	Cytoplasm	other
1,550	1,92E-04	TC15001541.hg.1	CA12	carbonic anhydrase XII	Plasma Membrane	enzyme
-1,570	6,33E-04	TC08000531.hg.1	CA2	carbonic anhydrase II	Cytoplasm	enzyme
2,110	6,88E-04	TC01000725.hg.1	CACHD1	cache domain containing 1	Other	other
-1,570	5,35E-04	TC03000353.hg.1	CACNA2D3	calcium channel, voltage-dependent, alpha 2/delta subunit 3	Plasma Membrane	ion channel
-8,740	1,00E-06	TC07001813.hg.1	CADPS2	Ca++-dependent secretion activator 2	Plasma Membrane	other
1,660	7,47E-04	TC0X000969.hg.1	CASK	calcium/calmodulin-dependent serine protein kinase (MAGUK family)	Plasma Membrane	kinase
-2,420	4,70E-05	TC17000383.hg.1	CCL2	chemokine (C-C motif) ligand 2	Extracellular Space	cytokine
2,580	1,10E-05	TC16000647.hg.1	CDH13	cadherin 13	Plasma Membrane	other
2,080	6,00E-05	TC18000433.hg.1	CDH2	cadherin 2, type 1, N-cadherin (neuronal)	Plasma Membrane	other
-1,520	2,03E-04	TC0X000088.hg.1	CDKL5	cyclin-dependent kinase-like 5	Nucleus	kinase
7,370	2,10E-05	TC02000996.hg.1	CERS6	ceramide synthase 6	Nucleus	transcription regulator
1,510	4,21E-04	TC12001143.hg.1	CHD4	chromodomain helicase DNA binding protein 4	Nucleus	enzyme
1,870	2,16E-04	TC14000917.hg.1	CHD8	chromodomain helicase DNA binding protein 8	Nucleus	enzyme
1,500	7,22E-04	TC11002002.hg.1	CHKA	choline kinase alpha	Cytoplasm	kinase
2,040	2,20E-05	TC0X001278.hg.1	CHRDL1	chordin-like 1	Extracellular Space	other
1,850	1,92E-04	TC11002393.hg.1	CLMP	CXADR-like membrane protein	Plasma Membrane	other
-2,490	1,57E-04	TC0X000097.hg.1	CNKSR2	connector enhancer of kinase suppressor of Ras 2	Plasma Membrane	other
1,930	8,80E-05	TC14000196.hg.1	COCH	cochlin	Extracellular Space	other
-2,400	2,05E-04	TC06001879.hg.1	COL12A1	collagen, type XII, alpha 1	Extracellular Space	other
1,660	2,72E-04	TC02002905.hg.1	COL6A3	collagen, type VI, alpha 3	Extracellular Space	other
-2,560	1,12E-04	TC03000502.hg.1	COL8A1	collagen, type VIII, alpha 1	Extracellular Space	other
-1,510	8,90E-05	TC05000427.hg.1	COX7C	cytochrome c oxidase subunit VIIc	Cytoplasm	enzyme
2,070	3,95E-04	TC04000829.hg.1	CPE	carboxypeptidase E	Cytoplasm	peptidase
-5,060	2,30E-05	TC08000498.hg.1	CRISPLD1	cysteine-rich secretory protein LCCL domain containing 1	Cytoplasm	other
-1,670	9,70E-04	TC15001713.hg.1	CTSH	cathepsin H	Cytoplasm	peptidase
1,730	2,69E-04	TC03001604.hg.1	DCBLD2	discoidin, CUB and LCCL domain containing 2	Plasma Membrane	other
1,520	7,95E-04	TC12000393.hg.1	DIP2B	DIP2 disco-interacting protein 2 homolog B (Drosophila)	Cytoplasm	other
-2,560	1,87E-04	TC12001663.hg.1	DPY19L2	dpy-19-like 2 (C. elegans)	Nucleus	other
-2,320	1,54E-04	TC18000127.hg.1	DSG3	desmoglein 3	Plasma Membrane	other
-1,640	8,16E-04	TC05002066.hg.1	DUSP1	dual specificity phosphatase 1	Nucleus	phosphatase
3,120	7,80E-05	TC12001796.hg.1	DUSP6	dual specificity phosphatase 6	Cytoplasm	phosphatase
1,760	2,36E-04	TC14001024.hg.1	EAPP	E2F-associated phosphoprotein	Cytoplasm	other
-3,550	1,70E-05	TC05001558.hg.1	EDIL3	EGF-like repeats and discoidin I-like domains 3	Extracellular Space	other
-1,790	1,80E-04	TC06000087.hg.1	EDN1	endothelin 1	Extracellular Space	cytokine
2,580	1,73E-04	TC05000701.hg.1	EGR1	early growth response 1	Nucleus	transcription regulator
3,220	8,00E-05	TC06001271.hg.1	ELOVL2	ELOVL fatty acid elongase 2	Cytoplasm	enzyme
3,260	4,48E-04	TC06001902.hg.1	ELOVL4	ELOVL fatty acid elongase 4	Cytoplasm	enzyme
1,510	8,42E-04	TC05001331.hg.1	EMB	embigin	Plasma Membrane	other
2,010	1,70E-05	TC04000572.hg.1	ENPEP	glutamyl aminopeptidase (aminopeptidase A)	Plasma Membrane	peptidase
-1,930	1,72E-04	TC08000667.hg.1	ENY2	enhancer of yellow 2 homolog (Drosophila)	Nucleus	transcription regulator
-1,720	5,20E-05	TC05001676.hg.1	EPB41L4A	erythrocyte membrane protein band 4.1 like 4A	Extracellular Space	other
1,870	1,00E-06	TC07001152.hg.1	ETV1	ets variant 1	Nucleus	transcription regulator
1,950	3,50E-05	TC12003210.hg.1	ETV6	ets variant 6	Nucleus	transcription regulator
2,390	5,68E-04	TC17001341.hg.1	EVI2B	ecotropic viral integration site 2B	Plasma Membrane	other
3,500	2,55E-04	TC06000999.hg.1	EYA4	EYA transcriptional coactivator and phosphatase 4	Cytoplasm	phosphatase
2,040	1,17E-04	TC05000372.hg.1	F2RL1	coagulation factor II (thrombin) receptor-like 1	Plasma Membrane	G-protein coupled receptor
2,070	7,70E-05	TC10001063.hg.1	FAM171A1	family with sequence similarity 171, member A1	Cytoplasm	other
4,100	6,20E-05	TC02001101.hg.1	FAM171B	family with sequence similarity 171, member B	Other	other
-1,500	3,65E-04	TC06001329.hg.1	FAM65B	family with sequence similarity 65, member B	Cytoplasm	other
-3,850	2,40E-05	TC15001335.hg.1	FBN1	fibrillin 1	Extracellular Space	other
1,850	2,40E-05	TC04000768.hg.1	FHDC1	FH2 domain containing 1	Other	other
-2,500	4,30E-05	TC20000642.hg.1	FLRT3	fibronectin leucine rich transmembrane protein 3	Plasma Membrane	other
-1,660	3,00E-05	TC01001966.hg.1	FMN2	formin 2	Cytoplasm	other
1,630	7,19E-04	TC09000099.hg.1	FOCAD	focadhesin	Plasma Membrane	other
2,010	9,74E-04	TC14000184.hg.1	FOXG1	forkhead box G1	Nucleus	transcription regulator
2,220	5,20E-05	TC14000397.hg.1	FUT8	fucosyltransferase 8 (alpha (1,6) fucosyltransferase)	Cytoplasm	enzyme
1,930	2,60E-05	TC02001713.hg.1	GALNT14	polypeptide N-acetylgalactosaminyltransferase 14	Cytoplasm	enzyme
-1,870	1,25E-04	TC10000070.hg.1	GATA3	GATA binding protein 3	Nucleus	transcription regulator
1,740	1,28E-04	TC05002146.hg.1	GFPT2	glutamine-fructose-6-phosphate transaminase 2	Cytoplasm	enzyme
-1,960	5,20E-05	TC10001678.hg.1	GFRA1	GDNF family receptor alpha 1	Plasma Membrane	transmembrane receptor
6,100	9,30E-05	TC06000945.hg.1	GJA1	gap junction protein, alpha 1, 43kDa	Plasma Membrane	transporter
-1,550	3,19E-04	TC07003320.hg.1	GLCCI1	glucocorticoid induced 1	Cytoplasm	other
1,700	1,87E-04	TC09001068.hg.1	GNE	glucosamine (UDP-N-acetyl)-2-epimerase/N-acetylmannosamine kinase	Cytoplasm	kinase
2,950	4,30E-05	TC13000329.hg.1	GPC6	glypican 6	Plasma Membrane	transmembrane receptor
2,880	3,10E-05	TC14000401.hg.1	GPHN	gephyrin	Plasma Membrane	enzyme
2,500	4,20E-05	TC01001950.hg.1	GPR137B	G protein-coupled receptor 137B	Plasma Membrane	other
2,520	7,00E-06	TC11001124.hg.1	GRAMD1B	GRAM domain containing 1B	Other	other
-2,280	1,49E-04	TC15000226.hg.1	GREM1	gremlin 1, DAN family BMP antagonist	Extracellular Space	other
1,800	5,45E-04	TC14002318.hg.1	HEATR5A	HEAT repeat containing 5A	Other	other
1,630	3,17E-04	TC07001534.hg.1	HIP1	huntingtin interacting protein 1	Cytoplasm	other
1,710	8,80E-05	TC15001761.hg.1	HOMER2	homer scaffolding protein 2	Plasma Membrane	other
2,100	5,38E-04	TC04002945.hg.1	HSD17B11	hydroxysteroid (17-beta) dehydrogenase 11	Cytoplasm	enzyme
3,230	1,01E-04	TC01001348.hg.1	IFI16	interferon, gamma-inducible protein 16	Nucleus	transcription regulator
-2,570	1,66E-04	TC01000794.hg.1	IFI44L	interferon-induced protein 44-like	Other	other
2,920	3,00E-05	TC17000636.hg.1	IGF2BP1	insulin-like growth factor 2 mRNA binding protein 1	Cytoplasm	translation regulator
-2,640	2,50E-05	TC07001355.hg.1	IGFBP3	insulin-like growth factor binding protein 3	Extracellular Space	other
1,510	2,57E-04	TC03001489.hg.1	IL17RD	interleukin 17 receptor D	Cytoplasm	other
2,100	1,34E-04	TC02004994.hg.1	IL1RL1	interleukin 1 receptor-like 1	Plasma Membrane	transmembrane receptor
1,590	6,70E-05	TC01001730.hg.1	IL24	interleukin 24	Extracellular Space	cytokine
1,910	2,81E-04	TC02000762.hg.1	INHBB	inhibin, beta B	Extracellular Space	growth factor
1,830	1,82E-04	TC01000127.hg.1	KIF1B	kinesin family member 1B	Cytoplasm	transporter
-1,740	1,20E-05	TC0X000338.hg.1	KLF8	Kruppel-like factor 8	Nucleus	other
-2,050	2,36E-04	TC17001508.hg.1	KRT13	keratin 13, type I	Cytoplasm	other
-1,680	7,05E-04	TC17001501.hg.1	KRT34	keratin 34, type I	Cytoplasm	other
1,550	9,93E-04	TC01001583.hg.1	LAMC1	laminin, gamma 1 (formerly LAMB2)	Extracellular Space	other
2,680	1,20E-05	TC13000642.hg.1	LCP1	lymphocyte cytosolic protein 1 (L-plastin)	Cytoplasm	other
-2,340	1,53E-04	TC13000585.hg.1	LHFP	lipoma HMGIC fusion partner	Other	other
3,350	5,54E-04	TC05001289.hg.1	LIFR	leukemia inhibitory factor receptor alpha	Plasma Membrane	transmembrane receptor
4,120	1,21E-04	TC06002062.hg.1	MAN1A1	mannosidase, alpha, class 1A, member 1	Cytoplasm	enzyme
-1,500	2,57E-04	TC15000872.hg.1	MAN2A2	mannosidase, alpha, class 2A, member 2	Cytoplasm	enzyme
-1,640	8,72E-04	TC12001253.hg.1	MANSC1	MANSC domain containing 1	Other	other
2,500	5,97E-04	TC05000336.hg.1	MAP1B	microtubule-associated protein 1B	Cytoplasm	other
1,620	4,55E-04	TC17000807.hg.1	MAP2K6	mitogen-activated protein kinase kinase 6	Cytoplasm	kinase
2,740	2,94E-04	TC12000487.hg.1	METTL7B	methyltransferase like 7B	Other	enzyme
-1,800	1,48E-04	TC02001119.hg.1	MFSD6	major facilitator superfamily domain containing 6	Other	other
-3,010	8,50E-07	TC12001276.hg.1	MGP	matrix Gla protein	Extracellular Space	other
1,650	4,27E-04	TC09000941.hg.1	MLLT3	myeloid/lymphoid or mixed-lineage leukemia (trithorax homolog, Drosophila); translocated to, 3	Nucleus	other
1,980	6,80E-04	TC11002239.hg.1	MMP13	matrix metallopeptidase 13	Extracellular Space	peptidase
2,230	2,86E-04	TC20000363.hg.1	MMP9	matrix metallopeptidase 9	Extracellular Space	peptidase
2,170	4,88E-04	TC09000913.hg.1	MPDZ	multiple PDZ domain protein	Plasma Membrane	other
1,860	1,34E-04	TC12002043.hg.1	MSI1	musashi RNA-binding protein 1	Cytoplasm	other
-2,080	3,51E-04	TC01006383.hg.1	MUC1	mucin 1, cell surface associated	Plasma Membrane	transmembrane receptor
-1,550	9,00E-06	TC20000467.hg.1	NELFCD	negative elongation factor complex member C/D	Nucleus	other
2,340	7,85E-07	TC01003347.hg.1	NES	nestin	Other	other
-1,990	1,50E-05	TC07001751.hg.1	NRCAM	neuronal cell adhesion molecule	Plasma Membrane	other
-1,680	5,51E-04	TC0X000512.hg.1	NRK	Nik related kinase	Other	kinase
1,550	8,01E-04	TC04000248.hg.1	NSUN7	NOP2/Sun domain family, member 7	Other	other
1,810	7,54E-04	TC14000202.hg.1	NUBPL	nucleotide binding protein-like	Cytoplasm	other
-1,850	5,73E-04	TC08001528.hg.1	NUDCD1	NudC domain containing 1	Nucleus	other
-1,610	5,00E-06	TC20000486.hg.1	OSBPL2	oxysterol binding protein-like 2	Cytoplasm	other
2,880	1,98E-04	TC02001071.hg.1	OSBPL6	oxysterol binding protein-like 6	Cytoplasm	other
-1,840	4,00E-05	TC08000606.hg.1	OSR2	odd-skipped related transciption factor 2	Nucleus	transcription regulator
-2,150	1,08E-04	TC08000660.hg.1	OXR1	oxidation resistance 1	Cytoplasm	enzyme
1,520	7,50E-05	TC15000635.hg.1	PAQR5	progestin and adipoQ receptor family member V	Other	other
1,500	1,34E-04	TC12001751.hg.1	PHLDA1	pleckstrin homology-like domain, family A, member 1	Cytoplasm	other
-1,830	8,70E-05	TC18000324.hg.1	PIEZO2	piezo-type mechanosensitive ion channel component 2	Other	ion channel
1,580	4,33E-04	TC14001241.hg.1	PIGH	phosphatidylinositol glycan anchor biosynthesis, class H	Cytoplasm	enzyme
-2,600	6,82E-07	TC06002189.hg.1	PLAGL1	pleiomorphic adenoma gene-like 1	Nucleus	transcription regulator
2,450	1,19E-04	TC12001269.hg.1	PLBD1	phospholipase B domain containing 1	Extracellular Space	other
-3,550	9,32E-07	TC20000076.hg.1	PLCB4	phospholipase C, beta 4	Cytoplasm	enzyme
1,580	1,09E-04	TC09000935.hg.1	PLIN2	perilipin 2	Plasma Membrane	other
1,640	7,16E-04	TC17001157.hg.1	PMP22	peripheral myelin protein 22	Plasma Membrane	other
-3,480	2,19E-04	TC01000685.hg.1	PRKAA2	protein kinase, AMP-activated, alpha 2 catalytic subunit	Cytoplasm	kinase
2,190	1,28E-04	TC0X000809.hg.1	PRKX	protein kinase, X-linked	Cytoplasm	kinase
-1,530	5,24E-04	TC10001110.hg.1	PRTFDC1	phosphoribosyl transferase domain containing 1	Cytoplasm	enzyme
-2,340	1,00E-06	TC19002613.hg.1	PSG4	pregnancy specific beta-1-glycoprotein 4	Extracellular Space	other
2,000	1,71E-04	TC14000306.hg.1	PTGER2	prostaglandin E receptor 2 (subtype EP2), 53kDa	Plasma Membrane	G-protein coupled receptor
-1,820	2,68E-04	TC04000469.hg.1	PTPN13	protein tyrosine phosphatase, non-receptor type 13 (APO-1/CD95 (Fas)-associated phosphatase)	Cytoplasm	phosphatase
-1,720	4,56E-07	TC18000035.hg.1	PTPRM	protein tyrosine phosphatase, receptor type, M	Plasma Membrane	phosphatase
3,190	1,09E-04	TC03000561.hg.1	PVRL3	poliovirus receptor-related 3	Plasma Membrane	other
-1,650	1,60E-05	TC20000457.hg.1	RAB22A	RAB22A, member RAS oncogene family	Cytoplasm	enzyme
1,540	1,73E-04	TC14002328.hg.1	RDH11	retinol dehydrogenase 11 (all-trans/9-cis/11-cis)	Cytoplasm	enzyme
1,570	8,28E-04	TC02000546.hg.1	RPIA	ribose 5-phosphate isomerase A	Cytoplasm	enzyme
1,860	7,55E-04	TC0X000911.hg.1	RPS6KA3	ribosomal protein S6 kinase, 90kDa, polypeptide 3	Cytoplasm	kinase
-1,820	4,92E-04	TC20001044.hg.1	SAMD10	sterile alpha motif domain containing 10	Other	other
-1,920	2,28E-04	TC04001338.hg.1	SCD5	stearoyl-CoA desaturase 5	Cytoplasm	enzyme
-1,930	9,33E-04	TC02002627.hg.1	SDPR	serum deprivation response	Plasma Membrane	other
-2,200	3,50E-05	TC07000643.hg.1	SERPINE1	serpin peptidase inhibitor, clade E (nexin, plasminogen activator inhibitor type 1), member 1	Extracellular Space	other
1,610	5,03E-04	TC11000467.hg.1	SERPING1	serpin peptidase inhibitor, clade G (C1 inhibitor), member 1	Extracellular Space	other
2,080	2,20E-04	TC0X000034.hg.1	SHROOM2	shroom family member 2	Plasma Membrane	ion channel
2,020	3,60E-05	TC14000433.hg.1	SIPA1L1	signal-induced proliferation-associated 1 like 1	Cytoplasm	other
-1,750	7,80E-05	TC02000374.hg.1	SLC1A4	solute carrier family 1 (glutamate/neutral amino acid transporter), member 4	Plasma Membrane	transporter
1,680	2,20E-04	TC02000711.hg.1	SLC20A1	solute carrier family 20 (phosphate transporter), member 1	Plasma Membrane	transporter
2,430	6,40E-05	TC12001170.hg.1	SLC2A3	solute carrier family 2 (facilitated glucose transporter), member 3	Plasma Membrane	transporter
-1,650	2,83E-04	TC13000518.hg.1	SLC46A3	solute carrier family 46, member 3	Extracellular Space	other
2,660	6,70E-04	TC12001783.hg.1	SLC6A15	solute carrier family 6 (neutral amino acid transporter), member 15	Plasma Membrane	transporter
1,670	8,84E-04	TC08000127.hg.1	SLC7A2	solute carrier family 7 (cationic amino acid transporter, y+ system), member 2	Plasma Membrane	transporter
1,900	2,80E-04	TC02000628.hg.1	SLC9A2	solute carrier family 9, subfamily A (NHE2, cation proton antiporter 2), member 2	Plasma Membrane	transporter
2,770	3,07E-04	TC12003239.hg.1	SLCO1B3	solute carrier organic anion transporter family, member 1B3	Plasma Membrane	transporter
7,680	6,50E-05	TC05001641.hg.1	SLCO4C1	solute carrier organic anion transporter family, member 4C1	Plasma Membrane	transporter
-2,070	7,54E-04	TC04000158.hg.1	SLIT2	slit homolog 2 (Drosophila)	Extracellular Space	other
2,720	5,60E-05	TC13000314.hg.1	SLITRK5	SLIT and NTRK-like family, member 5	Other	other
-1,510	4,00E-06	TC01002954.hg.1	SORT1	sortilin 1	Plasma Membrane	G-protein coupled receptor
-1,750	3,11E-04	TC10000415.hg.1	SRGN	serglycin	Cytoplasm	other
2,220	1,74E-04	TC0X000954.hg.1	SRPX	sushi-repeat containing protein, X-linked	Cytoplasm	other
1,980	1,09E-04	TC0X000469.hg.1	SRPX2	sushi-repeat containing protein, X-linked 2	Cytoplasm	other
-3,020	1,40E-05	TC01000783.hg.1	ST6GALNAC5	ST6 (alpha-N-acetyl-neuraminyl-2,3-beta-galactosyl-1,3)-N-acetylgalactosaminide alpha-2,6-sialyltransferase 5	Cytoplasm	enzyme
1,920	4,67E-04	TC07000536.hg.1	STEAP1	six transmembrane epithelial antigen of the prostate 1	Plasma Membrane	transporter
-1,560	5,61E-04	TC07001582.hg.1	STEAP4	STEAP family member 4	Plasma Membrane	enzyme
-4,010	2,20E-05	TC0X000628.hg.1	STK26	serine/threonine protein kinase 26	Nucleus	kinase
-1,660	8,90E-04	TC20001733.hg.1	STX16	syntaxin 16	Cytoplasm	transporter
1,650	3,40E-05	TC20000913.hg.1	SULF2	sulfatase 2	Plasma Membrane	enzyme
-1,590	3,86E-04	TC03001274.hg.1	SUSD5	sushi domain containing 5	Other	other
-1,560	4,44E-04	TC08001529.hg.1	SYBU	syntabulin (syntaxin-interacting)	Other	other
-3,390	2,98E-04	TC20000999.hg.1	SYCP2	synaptonemal complex protein 2	Nucleus	other
1,630	5,22E-04	TC06001137.hg.1	SYTL3	synaptotagmin-like 3	Cytoplasm	other
-1,520	8,40E-05	TC12000576.hg.1	TBC1D30	TBC1 domain family, member 30	Cytoplasm	other
-1,650	1,80E-04	TC20000702.hg.1	THBD	thrombomodulin	Plasma Membrane	transmembrane receptor
2,310	5,80E-05	TC21000388.hg.1	TIAM1	T-cell lymphoma invasion and metastasis 1	Cytoplasm	other
1,670	4,10E-05	TC0X000238.hg.1	TIMP1	TIMP metallopeptidase inhibitor 1	Extracellular Space	cytokine
-1,780	3,30E-04	TC09000359.hg.1	TLE4	transducin-like enhancer of split 4	Nucleus	transcription regulator
2,870	4,80E-05	TC04001650.hg.1	TMEM154	transmembrane protein 154	Other	other
-1,610	3,28E-04	TC0X001324.hg.1	TMEM255A	transmembrane protein 255A	Extracellular Space	other
-1,680	2,62E-04	TC03001175.hg.1	TMEM40	transmembrane protein 40	Other	other
2,220	1,76E-04	TC12001350.hg.1	TMTC1	transmembrane and tetratricopeptide repeat containing 1	Cytoplasm	other
3,380	6,70E-05	TC09001517.hg.1	TNC	tenascin C	Extracellular Space	other
1,500	7,68E-04	TC05000565.hg.1	TNFAIP8	tumor necrosis factor, alpha-induced protein 8	Cytoplasm	other
1,910	1,88E-04	TC01000154.hg.1	TNFRSF8	tumor necrosis factor receptor superfamily, member 8	Plasma Membrane	transmembrane receptor
-1,570	2,00E-06	TC20000526.hg.1	TPD52L2	tumor protein D52-like 2	Cytoplasm	other
1,660	1,20E-04	TC02000082.hg.1	TRIB2	tribbles pseudokinase 2	Plasma Membrane	kinase
-1,520	6,60E-05	TC11002375.hg.1	TRIM29	tripartite motif containing 29	Cytoplasm	transcription regulator
-2,160	3,80E-05	TC01002016.hg.1	TRIM58	tripartite motif containing 58	Other	other
-1,720	4,11E-04	TC01001212.hg.1	TUFT1	tuftelin 1	Cytoplasm	other
1,950	8,30E-04	TC01001090.hg.1	TXNIP	thioredoxin interacting protein	Cytoplasm	other
3,480	9,30E-05	TC04000590.hg.1	UGT8	UDP glycosyltransferase 8	Cytoplasm	enzyme
1,660	6,18E-04	TC0X000195.hg.1	USP9X	ubiquitin specific peptidase 9, X-linked	Plasma Membrane	peptidase
3,500	4,40E-05	TC01000904.hg.1	VCAM1	vascular cell adhesion molecule 1	Plasma Membrane	transmembrane receptor
2,740	9,00E-06	TC10000126.hg.1	VIM	vimentin	Cytoplasm	other
-3,500	2,60E-05	TC03001482.hg.1	WNT5A	wingless-type MMTV integration site family, member 5A	Extracellular Space	cytokine
-2,860	2,00E-06	TC0X000015.hg.1	XG	Xg blood group	Plasma Membrane	other
-1,630	2,00E-06	TC20001026.hg.1	YTHDF1	YTH N(6)-methyladenosine RNA binding protein 1	Other	other
-1,640	2,72E-04	TC08000125.hg.1	ZDHHC2	zinc finger, DHHC-type containing 2	Nucleus	enzyme
2,170	8,12E-07	TC08000709.hg.1	ZHX2	zinc fingers and homeoboxes 2	Nucleus	transcription regulator
-1,510	9,60E-05	TC02002579.hg.1	ZNF385B	zinc finger protein 385B	Nucleus	other
-3,240	1,00E-06	TC02001095.hg.1	ZNF804A	zinc finger protein 804A	Other	other
